# Supplementary material for: Oncogenic MicroRNAs: miR-155, miR-19a, miR-181b, and miR-24 enable monitoring of early breast cancer in serum
Source: BMC Cancer. 2014 Jun 18;14:448. doi: 10.1186/1471-2407-14-448 (PMC4075993; doi:10.1186/1471-2407-14-448)
Supplement: Additional file 1 — Patient prognostic and clinical markers, therapy, and survival data. List of 63 patients with ID codes, clinical diagnosis and histology data. Prognostic and clinical markers, chosen therapy, survival data, and three cases of relapse are also indicated. [file 1471-2407-14-448-S1.xls]

## Sheet: All patients
Patients ID and Diagnosis				Prognostic and clinical markers															Therapy									Sample info				Relapse			Survival data
Personal information		Primary diagnosis		cTNM staging			pTNM staging		Tumor histology					Receptor status				Risk group	Surgical		Chemotherapy			Radiotherapy		1. line of Hormone therapy	2. line of Hormone therapy										Disease free survival		Overal survival (from dg date to last follow-up)
Age at diagnosis	Menopausal status (pre/post)	Date of diagnosisg	Laterality (left/right/bilateral)	T (tumor)	N (node)	M (metastasis)	pT (tumor)	pN (node)	Grade	Histology	Ki 67 (%)	perineural propagation (yes/no)	angioinvasion (yes/no)	ER (pos./neg.)	PgR (pos./neg.)	HER2 IHC (pos./neg.)	HER2 FISH (pos./neg.)	Risk group (high vs. low)	Date of operation	lumpectomy/mastectomy	Start of chemotherapy (date)	Type of Chemotherapy	Date of End Chemotherapy	Radiotherapy (yes/no)	Date of Radiotherapy	Type of Hormone Therapy	Type of Hormone Therapy	Date of 1. sample (before operation)	Date of 2. sample (before therapy)	Date of 3. sample (after any therapy)	Date of 4. sample (after relaps)	Date of relapse	Type of relapse	Therapy of relapse	Date of Last Follow-up	Survival status (alive=yes)	DFS (days)	DFS (months)	OS (days)	OS (months)	OS (years)	Clinical follow-up (NED = no evidence of diasease)
46	pre	2010-09-03	right	1	0	0	1c	1	III	ductal	5-10	no	no	pos.	pos.	neg.		high	2010-09-17	lumpectomy	2010-10-07	EC	2011-01-21	yes	23.2.-5.4.2011	Letrozol		2010-09-16	2010-10-07	2011-02-16					2013-09-09	yes	1088	36.2667	1102	36.7333	3.06111	NED
60	post	2010-10-22	right	1	0	0	2	1	II	ductal	50	no	no	neg.	neg.	neg.		high	2010-11-09	lumpectomy	2010-12-10	EC-T	2011-05-06	yes	6.6.-12.7.2011			2010-11-08	2010-12-10		2012-03-01	2012-01-01	pulmonary, hepatic metastases	chemotherapy	2012-10-21	no	418	13.9333	730	24.3333	2.02778
43	pre	2010-09-13	right	1	0	0	2	0	II	lobular	5-10	no	no	neg.	pos.	neg.		low	2010-10-01	lumpectomy	2010-11-02	AC	2011-02-16	yes	17.3.-28.4.2011	Tamoxifen	Anastrozol	2010-09-24	2010-10-12	2011-03-10					2013-09-18	yes	1083	36.1	1101	36.7	3.05833	NED
64	post	2010-09-24	left	1	0	0	1c	1	III	ductal, comedon	20	no	no	pos.	neg.	neg.		high	2010-10-15	lumpectomy	2011-03-25	EC	2011-06-06	yes	12.1.2011-25.2.2011	Anastrozol		2010-10-14	2010-11-04	2011-03-14		2013-12-03	contralateral breast cancer	lumpectomy	2013-12-08	yes	1145	38.1667	1171	39.0333	3.25278
77	post	2010-10-05	left	1	0	0	1c	1	II	ductal	5	no	yes	pos.	pos.	neg.		high	2010-10-19	lumpectomy	not done			yes	4.1.-7.2.2011	Tamoxifen	Anastrozol	2010-10-18	2010-11-04	2011-02-28					2013-10-10	yes	1087	36.2333	1101	36.7	3.05833	NED
62	post	2010-10-20	right	1	0	0	1b	0	not done	lobular	5	no	no	pos.	pos.	neg.		low	2010-10-20	lumpectomy	not done			yes	3.1.-4.2.2011	Anastrozol		2010-10-19	2010-11-11	2011-02-21					2013-10-17	yes	1093	36.4333	1093	36.4333	3.03611	NED
64	post	2010-09-29	left	1	0	0	1c	0	II	ductal	10	no	no	pos.	pos.	neg.		low	2010-10-22	lumpectomy	not done			yes	28.12.2010-28.1.2011	Tamoxifen		2010-10-21	2010-11-10	2011-02-16					2013-01-14	yes	815	27.1667	838	27.9333	2.32778	NED
45	pre	2010-10-08	right	1	0	0	2	0	II	ductal, tubular	5-10	no	yes	pos.	pos.	neg.		low	2010-10-29	mastectomy	2010-11-19	AC	2011-01-21	no		Tamoxifen		2010-10-26	2010-11-12	2011-02-07					2013-11-11	yes	1109	36.9667	1130	37.6667	3.13889	NED
52	post	2010-11-03	right	1	0	0	1b	0	II	ductal	5	no	no	pos.	pos.	neg.		low	2010-11-03	lumpectomy	not done			yes	4.1.-14.2.2011	Anastrozol		2010-11-02	2010-11-18	2011-03-08					2013-10-01	yes	1063	35.4333	1063	35.4333	2.95278	NED
65	post	2010-10-27	right	1	0	0	1c	0	I	ductal	26	no	no	neg.	pos.	neg.		high	2010-11-10	lumpectomy	not done			yes	19.1.-1.3.2011	Anastrozol		2010-11-09	2010-12-01	2011-03-21					2013-12-02	yes	1118	37.2667	1132	37.7333	3.14444	NED
67	post	2010-11-01	right	1	0	0	1c	0	II	ductal	5	no	no	pos.	pos.	neg.		low	2010-11-15	lumpectomy	not done			yes	18.1.-21.2.2011	Tamoxifen		2010-11-12	2010-11-29	2011-03-07					2013-12-02	yes	1113	37.1	1127	37.5667	3.13056	NED
53	post	2010-11-19	left	1	0	0	1a	0	not done	ductal	10	no	no	neg.	pos.	neg.		low	2010-11-19	lumpectomy	not done			yes	20.1.-23.2.2011	Tamoxifen		2010-11-18	2010-12-15	2011-03-18					2013-08-20	yes	1005	33.5	1005	33.5	2.79167	NED
46	pre	2010-12-09	left	1	0	0	1b	0	II	ductal, lobular	10	no	no	pos.	pos.	neg.		low	2010-12-09	lumpectomy	not done			yes	11.2.-17.3.2011	Tamoxifen		2010-12-08	2011-01-04	2011-04-08					2013-09-26	yes	1022	34.0667	1022	34.0667	2.83889	NED
68	post	2010-11-23	right	1	0	0	1c	0	III	tubular, lobular	18	no	no	pos.	pos.	neg.		high	2010-12-08	lumpectomy	2010-12-27	AC	2011-04-12	yes	4.5.-7.6.2011	Letrozol		2010-12-07	2010-12-21	2011-04-26					2013-10-08	yes	1035	34.5	1050	35	2.91667	NED
60	post	2010-12-01	left	1	0	0	1c	0	II	ductal	10	no	no	pos.	pos.	neg.		low	2010-12-21	lumpectomy	not done			yes	2.3-12.4.2011	Tamoxifen		2010-12-20	2011-01-10	2011-04-29					2013-12-18	yes	1093	36.4333	1113	37.1	3.09167	NED
50	post	2010-12-07	left	1	0	0	2	2	I	tubular, ductal	1	yes	no	pos.	neg.	neg.		high	2011-01-05	lumpectomy	2011-01-28	EC	2011-05-13	yes	30.6.-17.8.2011	Anastrozol		2011-01-04	2011-01-24	2011-06-10					2013-12-02	yes	1062	35.4	1091	36.3667	3.03056	NED
64	post	2010-12-10	right	1	0	0	1b	0	II	ductal	5	no	yes	neg.	pos.	neg.		low	2011-01-07	lumpectomy	not done			yes	8.3.-11.4.2011	Tamoxifen		2011-01-06	2011-02-03	2011-04-26					2013-09-24	yes	991	33.0333	1019	33.9667	2.83056	NED
62	post	2011-01-14	right	1	0	0	1c	1	II	ductal	16	no	no	pos.	pos.	pos.	neg.	high	2011-01-31	lumpectomy	not done			yes	11.4.-24.5.2011	Letrozol		2011-01-28	2011-02-22	2011-06-14					2013-12-02	yes	1036	34.5333	1053	35.1	2.925	NED
41	pre	2011-01-17	right	1	0	0	1c	0	III	lobular	4	no	no	pos.	pos.	neg.		high	2011-02-01	lumpectomy	2011-03-07	EC	2011-05-06	yes	6.6.-12.7.2011	Tamoxifen		2011-01-31	2011-02-16	2011-07-04					2013-09-16	yes	958	31.9333	973	32.4333	2.70278	NED
61	post	2011-01-18	right	1	0	0	2	0	II	ductal	14	no	no	neg.	neg.	neg.		high	2011-02-07	lumpectomy	2011-03-04	AC	2011-05-05	yes	6.6.-19.7.2011			2011-02-04	2011-02-23	2011-05-24					2013-08-20	yes	925	30.8333	945	31.5	2.625	NED
48	pre	2011-02-08	left	1	0	0	1c	0	III	ductal, lobular	5-10	no	no	pos.	pos.	neg.		high	2011-03-02	lumpectomy	2011-04-06	AC	2011-06-08	yes	8.7.-11.8.2011	Tamoxifen		2011-03-01	2011-03-29	2011-06-20					2013-12-17	yes	1021	34.0333	1043	34.7667	2.89722	NED
59	post	2011-01-11	left	1	0	0	1b	0	I	gelatinous, mucinous	5	no	no	pos.	pos.	neg.		low	2011-02-21	lumpectomy	not done			yes	21.4.-8.6.2011	Tamoxifen	Anastrozol	2011-02-17	2011-03-16	2011-06-22					2013-09-24	yes	946	31.5333	987	32.9	2.74167	NED
53	pre	2011-02-14	left	1	0	0	1c	0	II	ductal	5	no	no	pos.	pos.	neg.		low	2011-03-09	lumpectomy	not done			yes	6.5.-9.6.2011	Letrozol		2011-03-08	2011-03-25	2011-06-29					2013-10-01	yes	937	31.2333	960	32	2.66667	NED
39	pre	2011-03-04	right	1	0	0	2	0	III	medular	30	no	no	neg.	neg.	neg.		high	2011-03-24	lumpectomy	2011-04-12	T-EC	2011-08-02	yes	14.9.-24.10.2011			2011-03-23	2011-04-12	2011-08-23					2013-09-30	yes	921	30.7	941	31.3667	2.61389	NED
62	post	2011-03-08	right	1	0	0	1c	0	II	ductal	15-20	no	no	pos.	pos.	neg.		high	2011-04-01	lumpectomy	not done			yes	1.6.-19.7.2011	Anastrozol	Exemestan	2011-03-31	2011-04-28	2011-08-23					2013-12-09	yes	983	32.7667	1007	33.5667	2.79722	NED
52	pre	2011-03-01	right	1	0	0	2	0	II	ductal, lobular	20	no	no	pos.	pos.	neg.		high	2011-04-05	mastectomy	2011-05-04	EC	2011-08-17	no		Tamoxifen	Letrozol	2011-04-04	2011-04-18	2011-09-07	2012-04-02	2012-04-05	contralateral breast cancer	lumpectomy, radiotherapy, hormonal therapy	2013-11-12	yes	366	12.2	987	32.9	2.74167	NED
60	post	2011-04-06	right	1	0	0	1c	2	II	ductal	10-15	no	no	pos.	pos.	neg.		high	2011-04-06	lumpectomy	2011-05-05	AC-T	2011-09-29	yes	26.10.- 13.12.2011	Letrozol		2011-04-05	2011-04-18	2012-01-18					2013-08-27	yes	874	29.1333	874	29.1333	2.42778	NED
48	pre	2011-04-11	left	1	0	0	1b	0	II	ductal	3-4	no	no	pos.	pos.	neg.		low	2011-05-10	lumpectomy	not done			yes	20.7.-2.9.2011	Tamoxifen		2011-05-09	2011-05-24	2011-09-27					2013-10-08	yes	882	29.4	911	30.3667	2.53056	NED
58	post	2011-04-08	right	2	0	0	2	0	II	ductal, tubular	20	no	yes	pos.	pos.	neg.		high	2011-05-23	lumpectomy	2011-06-23	EC	2011-10-13	yes	27.10.-14.12.2011	Tamoxifen		2011-05-20	2011-06-23	2011-10-27					2013-08-21	yes	821	27.3667	866	28.8667	2.40556	NED
55	post	2011-05-04	left	1	0	0	2	0	II	ductal	3-5	no	no	pos.	pos.	neg.		low	2011-05-31	lumpectomy	not done			yes	4.8.-19.9.2011	Tamoxifen	Anastrozol	2011-05-30	2011-06-27	2011-10-11					2013-12-10	yes	924	30.8	951	31.7	2.64167	NED
71	post	2011-04-29	left	1	0	0	2	1	I	ductal	10	no	yes	pos.	pos.	pos.	pos.	high	2011-06-01	lumpectomy	2011-06-27	AC-T	2012-11-21	yes	12.12.2011-6.1.2012	Anastrozol		2011-05-31	2011-06-16	2011-12-05					2013-12-09	yes	922	30.7333	955	31.8333	2.65278	NED
57	post	2011-05-23	right	1	0	0	1c	0	III	ductal	15-20	no	no	pos.	pos.	pos.	neg.	high	2011-06-17	lumpectomy	not done			yes	26.8.-10.10.2011	Anastrozol		2011-06-16	2011-07-13	2011-10-24					2013-09-03	yes	809	26.9667	834	27.8	2.31667	NED
53	post	2011-06-03	right	1	0	0	2	0	I	comedon, ductal	16	no	no	neg.	neg.	pos.	pos.	high	2011-06-29	lumpectomy	2011-07-25	EC	2011-09-26	yes	16.11.- 22.12.2011			2011-06-28	2011-07-12	2012-01-09					2013-10-01	yes	825	27.5	851	28.3667	2.36389	NED
50	pre	2011-06-14	right	1	0	0	2	0	II	ductal	15	no	yes	pos.	neg.	pos.	neg.	low	2011-07-08	lumpectomy	2011-07-26	AC	2011-11-08	yes	16.11.- 9.1.2012	Tamoxifen		2011-07-07	2011-07-26	2011-11-28					2013-12-09	yes	885	29.5	909	30.3	2.525	NED
58	post	2011-09-15	right	1	0	0	1b	0	II	ductal	5	no	no	pos.	pos.	neg.		low	2011-10-05	lumpectomy	not done			yes	30.11.2011-11.1.2012	Anastrozol		2011-10-04	2011-10-26	2012-02-07					2013-09-03	yes	699	23.3	719	23.9667	1.99722	NED
58	post	2011-10-05	left	1	0	0	1c	0	II	ductal	5	no	no	pos.	pos.	neg.		low	2011-10-20	lumpectomy	not done			yes	9.12.2011-25.1.2012	Anastrozol		2011-10-19	2011-11-16	2012-02-17					2013-11-28	yes	770	25.6667	785	26.1667	2.18056	NED
63	post	2011-10-17	left	1	0	0	2	0	III	lobular	not done	no	no	pos.	pos.	neg.		high	2011-11-16	lumpectomy	not done			yes	10.1.2012-20.2.2012	Tamoxifen		2011-11-15	2011-12-12	2012-03-13					2013-12-05	yes	750	25	780	26	2.16667	NED
60	post	2011-11-01	left	1	0	0	1c	0	II	ductal	5	yes	no	pos.	pos.	neg.		low	2011-12-02	lumpectomy	not done			yes	26.1.2012-6.3.2012	Letrozol		2011-12-01	2011-12-19	2012-03-26					2013-10-22	yes	690	23	721	24.0333	2.00278	NED
53	post	2011-11-09	left	1	0	0	1c	0	II	ductal	5	no	no	pos.	pos.	neg.		low	2011-12-08	lumpectomy	not done			yes	10.2.-28.3.2012	Anastrozol		2011-12-07	2011-12-21						2013-10-31	yes	693	23.1	722	24.0667	2.00556	NED
64	post	2011-11-23	right	1	0	0	1c	0	II	lobular	16	no	no	pos.	pos.	neg.		low	2011-12-09	lumpectomy	not done			yes	2.2-7.3.2012	Anastrozol		2011-12-08	2012-01-05						2013-11-04	yes	696	23.2	712	23.7333	1.97778	NED
53	post	2011-12-02	right	1	0	0	2	0	II	ductal	15	yes	yes	pos.	pos.	neg.		low	2011-12-15	lumpectomy	2012-01-12	EC	2012-04-26	yes	10.5.-26.6.2012	Tamoxifen		2011-12-14	2012-01-12	2012-05-11					2012-09-05	yes	265	8.83333	278	9.26667	0.772222	NED
51	post	2011-11-28	right	1	0	0	1c	0	I	tubular	5	no	no	pos.	pos.	neg.		low	2011-12-16	lumpectomy	not done			yes	10.2-27.3.2012	Anastrozol		2011-12-15	2012-01-06	2012-04-17					2013-09-02	yes	626	20.8667	644	21.4667	1.78889	NED
67	post	2011-12-19	right	1	0	0	1c	0	I	tubular	2	no	no	pos.	pos.	neg.		low	2012-01-11	lumpectomy	not done			yes	14.3.-18.4.2012	Letrozol		2012-01-10	2012-02-08	2012-05-03					2013-12-11	yes	700	23.3333	723	24.1	2.00833	NED
52	pre	2012-01-24	right	1	0	0	1b	0	II	ductal	2-3	no	yes	pos.	pos.	neg.		low	2012-02-17	lumpectomy	not done			yes	18.4.-31.5.2012	Tamoxifen	Letrozol	2012-02-16	2012-03-15	2012-06-19					2013-12-10	yes	662	22.0667	686	22.8667	1.90556	NED
57	post	2012-02-03	left	2	0	0	2	1	II	lobular	5-7	yes	yes	pos.	pos.	Neg.		high	2012-02-23	lumpectomy	2012-03-29	EC-T	2012-08-23	yes	25.9.-30.10.2012	Anastrozol		2012-02-22	2012-03-14	2012-09-14					2013-12-04	yes	650	21.6667	670	22.3333	1.86111	NED
60	post	2012-02-01	left	1	0	0	2	0	III	ductal	25	yes	yes	pos.	pos.	neg.		high	2012-02-29	lumpectomy	2012-03-26	EC	2012-05-07	yes	27.6.-3.8.2012	Letrozol		2012-02-28	2012-03-15	2012-05-28					2013-12-03	yes	643	21.4333	671	22.3667	1.86389	NED
71	post	2012-02-09	right	1	0	0	1c	0	II	ductal	5-10	no	no	pos.	pos.	Neg.		low	2012-03-06	lumpectomy	not done			yes	7.5.-11.6.2012	Letrozol		2012-03-05	2012-04-03	2012-07-02					2013-09-16	yes	559	18.6333	585	19.5	1.625	NED
62	post	2012-02-15	bilat.	2	0	0	2	1	II	ductal	2-3 left, 5 right	yes	yes	pos.	pos.	Neg.		high	2012-03-20	lumpectomy	2012-04-18	E+vinorelbin-T	2012-09-12	yes	10.10.-23.11.2012	Letrozol		2012-03-19	2012-04-10	2012-10-10					2013-12-16	yes	636	21.2	670	22.3333	1.86111	NED
63	post	2012-03-01	left	2	0	0	2	0	II	ductal	10-15	no	no	neg	neg.	pos.	pos.	high	2012-04-04	mastectomy	not done			no				2012-04-03	2012-04-20		2013-04-05	2013-04-01	local relapse	lumpectomy, chemotherapy	2013-12-06	yes	362	12.0667	645	21.5	1.79167	NED
59	post	2012-03-01	left	1	0	0	1c	0	II	ductal	5-10	no	no	pos.	pos.	Neg.		low	2012-04-11	lumpectomy	not done			yes	1.6.-12.7.2012	Tamoxifen		2012-04-10	2012-05-02	2012-07-27					2013-10-31	yes	568	18.9333	609	20.3	1.69167	NED
45	pre	2012-03-13	bilateral	1	0	0	1b dx., 2 sin.	0	II	lobular	20-45	no	no	pos.	pos.	Neg.		high	2012-04-17	lumpectomy	2012-05-09	AC	2012-07-10	yes	8.9.-10.10.2012	Tamoxifen		2012-04-16	2012-05-11	2012-08-20					2013-11-27	yes	589	19.6333	624	20.8	1.73333	NED
60	post	2012-04-25	left	1	0	0	1b	0	II	ductal	15	no	no	pos.	pos.	Neg.		low	2012-05-15	lumpectomy	not done			yes	20.7.-23.8.2012	Anastrozol		2012-05-14	2012-05-29	2012-09-10					2013-08-20	yes	462	15.4	482	16.0667	1.33889	NED
39	pre	2012-05-04	left	1	0	0	1c	1	III	ductal	25-50	no	no	pos.	pos.	neg.		high	2012-06-13	lumpectomy	2012-07-17	EC-T	2012-12-11	yes	21.1.-22.2.2013	Letrozol		2012-06-12	2012-07-12	2013-01-14					2013-12-18	yes	553	18.4333	593	19.7667	1.64722	NED
64	post	2012-05-31	right	1	0	0	1c	1	I	ductal	18	no	no	pos.	pos.	Neg		high	2012-06-26	lumpectomy	2012-07-13	AC	2012-10-26	yes	23.11.2012-8.1.2013	Letrozol		2012-06-25	2012-07-10	2012-11-23					2013-10-14	yes	475	15.8333	501	16.7	1.39167	NED
53	post	2012-06-08	left	1	0	0	1c	0	I	ductal	4-20	no	no	pos.	pos.	Neg		high	2012-07-03	lumpectomy	not done			yes	21.8.-5.10.2012	Tamoxifen		2012-07-02	2012-07-18	2012-10-24					2013-10-23	yes	477	15.9	502	16.7333	1.39444	NED
55	post	2012-08-23	left	1	0	0	1c	0	III	ductal	15	no	yes	pos.	pos.	Neg.		high	2012-09-12	lumpectomy	2012-09-25	EC	2012-11-27	yes	2.1.-15.2.2013	Letrozol		2012-09-11		2012-12-19					2013-12-10	yes	454	15.1333	474	15.8	1.31667	NED
50	pre	2012-09-18	left	1	0	0	1c	0	II	ductal	15	no	no	pos.	pos.	Neg		low	2012-10-11	lumpectomy	not done			yes	18.12.2012-29.1.2013	Tamoxifen		2012-10-10	2012-10-29	2013-02-15					2013-11-21	yes	406	13.5333	429	14.3	1.19167	NED
62	post	2012-10-09	right	1	0	0	1c	1mic	II	ductal	10	no	no	pos.	pos.	Neg		high	2012-11-14	lumpectomy	nebyla			yes	29.1-4.3.2013	Anastrozol		2012-11-13	2012-12-05	2013-03-25					2013-12-11	yes	392	13.0667	428	14.2667	1.18889	NED
54	post	2012-12-03	right	1	0	0	1c	0	II	ductal	30-40	no	no	pos.	pos.	Neg.		high	2012-12-20	lumpectomy	2013-01-24	EC	2013-03-28	yes	16.04.2013-3.6.2013	Letrozol		2012-12-19	2012-01-07	2013-04-25					2013-09-10	yes	264	8.8	281	9.36667	0.780556	NED
65	post	2012-12-12	right	1	0	0	1c	1	I	ductal	5	yes	no	pos.	pos.	Neg.		high	2013-01-16	lumpectomy	2013-02-12	EC	2013-03-26	yes	17.5.2013-27.6.2013	Anastrozol		2013-01-15	2013-01-31	2013-04-23					2013-11-07	yes	295	9.83333	330	11	0.916667	NED
66	post	2013-01-10	right	1	0	0	1c	1mic	I	ductal	15	no	no	pos.	pos.	neg.		high	2013-02-01	lumpectomy	not done			yes	19.3.2013-23.4.2013	Letrozol		2013-01-31	2013-02-25	2013-05-20					2013-11-12	yes	284	9.46667	306	10.2	0.85	NED
40	pre	2013-01-15	right	2	0	0	2	0	III	ductal	not done	no	no	neg	neg	neg.		high	2013-02-05	lumpectomy	2013-03-04	TC	2013-07-09	yes	31.7.2013-13.9.2013			2013-02-04	2013-03-04	2013-07-31					2013-10-08	yes	245	8.16667	266	8.86667	0.738889	NED
52	post	2013-01-24	rigth	2	0	0	2	0	II	ductal	15	no	no	pos.	pos.	neg.		low	2013-02-12	lumpectomy	not done			yes	21.8.2013-7.10.2013			2013-02-11	2013-02-25	2013-07-23					2013-11-25	yes	286	9.53333	305	10.1667	0.847222	NED
58																																						26.9667
